# Supplementary material for: Reducing Spread of Infections with a Photocatalytic Reactor—Potential Applications in Control of Hospital Staphylococcus aureus and Clostridioides difficile Infections and Inactivation of RNA Viruses
Source: Infect Dis Rep. 2021 Jan 11;13(1):58–71. doi: 10.3390/idr13010008 (PMC7838977; doi:10.3390/idr13010008)
Supplement: Supplementary file 1 [file idr-13-00008-s001.zip]

Archive with 2 entries (2 files):
- Supplementary 1.xlsx
- Supplementary 2.xlsx
