# Supplementary material for: Reducing Spread of Infections with a Photocatalytic Reactor—Potential Applications in Control of Hospital Staphylococcus aureus and Clostridioides difficile Infections and Inactivation of RNA Viruses
Source: Infect Dis Rep. 2021 Jan 11;13(1):58–71. doi: 10.3390/idr13010008 (PMC7838977; doi:10.3390/idr13010008)
Supplement: Supplementary file 1 [file idr-13-00008-s001.zip › Supplementary 1.xlsx]

## Sheet: MRSA-CFU per sample data 
	Table and Graph of CFU/Sample in each group-Descriptive data
Table	CFU/Sample- Descreptive statistics
	Unexposed (No Treatment)		Exposed (Treatment)
	Mean	18825	Mean	25.9091
	Standard Error	2401.17	Standard Error	4.20827
	Median	18900	Median	15
	Mode	#N/A	Mode	15
	Standard Deviation	4802.34	Standard Deviation	19.7386
	Range	9300	Range	75
	Minimum	14100	Minimum	15
	Maximum	23400	Maximum	90
			1- Plate counts <1 (non-detect) were reported as 0.5 CFU to permit Log CFU calculations
			2- Based on the amount of variability inherent to microbiological testing combined with the fact that the statistical test for significance is on the borderline for statistical significance, we considered the third unexposed/no treatment carrier (no detect) an outlier ((Dixon’s Q-test for N=3, Qexp=Qcrit (90% CI)=0.94).) Initial inoculum count was used for T-test analysis purpose

## Sheet: MRSA- Log reduction data
Table. 1 and Graph: Log CFU Reduction in growth in each sample of the treatmnet group
Table.1	Mean	2.92353
	Standard Error	0.066964							Notes:
	Median	2.92255								1- Plate counts <1 (non-detect) were reported as 0.5 CFU to permit Log CFU calculations
	Mode	2.92255								2- Based on the amount of variability inherent to microbiological testing combined with the fact that the statistical test for significance is on the borderline for statistical significance, we considered the third unexposed/no treatment carrier (no detect) an outlier ((Dixon’s Q-test for N=3, Qexp=Qcrit (90% CI)=0.94).) Initial inoculum count was used for T-test analysis purpose
	Standard Deviation	0.222094								3- Log reductions were calculated based on average value of CFU for unexposed carriers CFU 1 & 2 (18,825 CFU/sample)
	Sample Variance	0.0493259								4- Values of treated (exposed), and untreated (unexposed carriers and Inoculum count log) were used for log CFU T- test statistical analysis of Log reductions
	Range	0.69897
	Minimum	2.39967
	Maximum	3.09864
Table.2: and Table 3 Log CFU						Table.4: T-test Analysis
Table.2	Log CFU in the Exposed/treatment group - Descriptive Data					t-Test: Two-Sample
	Mean	1.35273					No Treatment Log CFU	Treatment Log CFU
	Standard Error	0.0667845				Mean	3.92333	1.35273
	Median	1.35				Observations	3	11
	Mode	1.18				df	12
	Standard Deviation	0.221499				t Stat	12.4334
	Sample Variance	0.0490618				P(T<=t) one-tail	1.62678e-08
	Range	0.7				t Critical one-tail	1.78229
	Minimum	1.18				P(T<=t) two-tail	3.25356e-08
	Maximum	1.88				t Critical two-tail	2.17881
	Count	11
Table.3	Log CFU in the Unexposed/no treatment group (Average Initial Inoculum and untreated samples)-Descriptive data
	Mean	3.92333
	Standard Error	0.346041
	Median	4.17
	Mode	#N/A
	Standard Deviation	0.599361
	Sample Variance	0.359233
	Range	1.12
	Minimum	3.24
	Maximum	4.36
	Count	3

## Sheet: C. difficile-sample photos 
	The Test Chamber and Samples

## Sheet: C. difficile-CFU per sample
	Table and Graph of CFU/Sample in each group-Descriptive data
		Control	Treatment
	Mean	713.333	10.8
	Standard Error	211.765	7.8
	Median	840	3
	Standard Deviation	366.788	17.4413
	Range	700	39
	Minimum	300	3
	Maximum	1000	42
	Count	3	5

## Sheet: C. difficile-Log CFU per sample
	Table. 1 and Graph: Log CFU Reduction
	Mean	2.14695
	Standard Error	0.229226
	Median	2.37617
	Mode	2.37617
	Standard Deviation	0.512564
	Range	1.14613
	Minimum	1.23004
	Maximum	2.37617
	Count	5
	Table. 2: Log CFU descriptive statistics					Table-3: T test analysis
		Control	Treatment				Control	Treatment
	Mean	2.80047	0.706347			Mean	2.80047	0.706347
	Standard Error	0.163144	0.229226			Observations	3	5
	Median	2.92428	0.477121			df	6
	Mode	#N/A	0.477121			t Stat	6.38382
	Standard Deviation	0.282573	0.512564			P(T<=t) one-tail	0.000347487
	Range	0.522879	1.14613			t Critical one-tail	1.94318
	Minimum	2.47712	0.477121			P(T<=t) two-tail	0.000694973
	Maximum	3	1.62325			t Critical two-tail	2.44691
	Count	3	5
