# Supplementary material for: Reducing Spread of Infections with a Photocatalytic Reactor—Potential Applications in Control of Hospital Staphylococcus aureus and Clostridioides difficile Infections and Inactivation of RNA Viruses
Source: Infect Dis Rep. 2021 Jan 11;13(1):58–71. doi: 10.3390/idr13010008 (PMC7838977; doi:10.3390/idr13010008)
Supplement: Supplementary file 1 [file idr-13-00008-s001.zip › Supplementary 2.xlsx]

## Sheet: DENV2-Inside hood-6-hours 
	FFU/mL of each group	Descriptive Data
		Control	Treatment		T- test analysis				Percentage of Reduction in Infectivity in Treated Samples Compared to the control
						Treatment	Control		Descriptive data
	Mean	2200	433.333		Mean	433.333	2200		Mean	83.5443
	Standard Error	115.47	120.185		Observations	3	3		Standard Error	4.56399
	Median	2200	500		df	4			Median	81.0127
	Standard Deviation	200	208.167		t Stat	-10.6			Standard Deviation	7.90506
	Range	400	400		P(T<=t) one-tail	0.000224161			Range	15.1899
	Minimum	2000	200		t Critical one-tail	2.13185			Minimum	77.2152
	Maximum	2400	600		P(T<=t) two-tail	0.000448321			Maximum	92.4051
	Count	3	3		t Critical two-tail	2.77645			Count	3

## Sheet: DENV2-Outside hood (6-24-hours)
	FFU/mL of each group		Descriptives Data
	Group/Duration of Treatmnet (hrs)	N	Mean	Std. Deviation	Std. Error	Minimum	Maximum
											Mutltiple Independant T-tests
	.00	3	3180	353.836	204.287	2800	3500
	6.00	3	2173.33	411.987	237.861	1860	2640					Control	6-hour			Control	18-hours
	12.00	3	746.667	355.715	205.372	340	1000				Mean	3180	2173.33		Mean	3180	280
	18.00	3	280	190.788	110.151	100	480				Observations	3	3		Observations	3	3
	24.00	3	46.6667	80.829	46.6667	0	140				df	4			df	4
											t Stat	3.21059			t Stat	12.495
											P(T<=t) one-tail	0.0162854			P(T<=t) one-tail	0.000117991
	Percentages of redcution in DENV2 infectivity in each treatment group compared to the control										t Critical one-tail	2.13185			t Critical one-tail	2.13185
		6 hours	12 hours	18 hours	24 hours						P(T<=t) two-tail	0.0325707			P(T<=t) two-tail	0.000235982
											t Critical two-tail	2.77645			t Critical two-tail	2.77645
	Mean	31.6562	76.5199	91.195	98.5325
	Standard Error	7.4799	6.45825	3.46388	1.46751
	Median	36.478	71.6981	91.8239	100
	Standard Deviation	12.9556	11.186	5.99962	2.54179
	Range	24.5283	20.7547	11.9497	4.40252							Control	12-hour			control	24-hour
	Minimum	16.9811	68.5535	84.9057	95.5975						Mean	3180	746.667		Mean	3180	46.6667
	Maximum	41.5094	89.3082	96.8553	100						Observations	3	3		Observations	3	3
	Count	3	3	3	3						df	4			df	4
											t Stat	8.40024			t Stat	14.9527
											P(T<=t) one-tail	0.000549538			P(T<=t) one-tail	5.82645e-05
											t Critical one-tail	2.13185			t Critical one-tail	2.13185
											P(T<=t) two-tail	0.00109908			P(T<=t) two-tail	0.000116529
											t Critical two-tail	2.77645			t Critical two-tail	2.77645
